# Supplementary material for: APP β-CTF triggers cell-autonomous synaptic toxicity independent of Aβ
Source: eLife. 2025 Apr 23;13:RP100968. doi: 10.7554/eLife.100968 (PMC12017768; doi:10.7554/eLife.100968)
Supplement: Figure 1—figure supplement 1—source data 2. [file elife-100968-fig1-figsupp1-data2.zip]

Archive with 5 entries (4 files):
- Figure 1-figure supplement 1C/
- Figure 1-figure supplement 1C/BACE1-labelled.jpg
- Figure 1-figure supplement 1C/CTFs-labelled.jpg
- Figure 1-figure supplement 1C/FL-APP-labelled.jpg
- Figure 1-figure supplement 1C/GAPDH-labelled.jpg
