# Supplementary material for: APP β-CTF triggers cell-autonomous synaptic toxicity independent of Aβ
Source: eLife. 2025 Apr 23;13:RP100968. doi: 10.7554/eLife.100968 (PMC12017768; doi:10.7554/eLife.100968)
Supplement: Figure 2—source data 1. [file elife-100968-fig2-data1.zip]

Archive with 10 entries (7 files):
- Figure 2C/
- Figure 2C/CTFs-unedited gels.jpg
- Figure 2C/GAPDH-unedited gels.jpg
- Figure 2D/
- Figure 2D/GAPDH-unedited gels.jpg
- Figure 2D/a┬-CTF-unedited gels.jpg
- Figure 2J/
- Figure 2J/CTFs-unedited gels.jpg
- Figure 2J/FL-APP-unedited gels.jpg
- Figure 2J/GAPDH-unedited gels.jpg
