# Supplementary material for: APP β-CTF triggers cell-autonomous synaptic toxicity independent of Aβ
Source: eLife. 2025 Apr 23;13:RP100968. doi: 10.7554/eLife.100968 (PMC12017768; doi:10.7554/eLife.100968)
Supplement: Figure 5—source data 1. [file elife-100968-fig5-data1.zip]

Archive with 3 entries (2 files):
- Figure 5F/
- Figure 5F/flag-unedited gels.jpg
- Figure 5F/GAPDH-unedited gels.jpg
