# Supplementary material for: APP β-CTF triggers cell-autonomous synaptic toxicity independent of Aβ
Source: eLife. 2025 Apr 23;13:RP100968. doi: 10.7554/eLife.100968 (PMC12017768; doi:10.7554/eLife.100968)
Supplement: Figure 6—source data 2. [file elife-100968-fig6-data2.zip]

Archive with 13 entries (11 files):
- Figure 6C/
- Figure 6C/GluR1-labelled.jpg
- Figure 6C/GluR2-labelled.jpg
- Figure 6C/Synapsin 1-labelled.jpg
- Figure 6C/Tuj1-labelled.jpg
- Figure 6C/a┬-CTF-labelled.jpg
- Figure 6E/
- Figure 6E/GluN2A-labelled.jpg
- Figure 6E/GluN2B-labelled.jpg
- Figure 6E/syntaxin1A-labelled.jpg
- Figure 6E/vamp2-labelled.jpg
- Figure 6E/a┬-actin-labellled.jpg
- Figure 6E/a┬-CTF-labelled.jpg
