# Supplementary material for: APP β-CTF triggers cell-autonomous synaptic toxicity independent of Aβ
Source: eLife. 2025 Apr 23;13:RP100968. doi: 10.7554/eLife.100968 (PMC12017768; doi:10.7554/eLife.100968)
Supplement: Figure 6—figure supplement 1—source data 2. [file elife-100968-fig6-figsupp1-data2.zip]

Archive with 10 entries (8 files):
- Figure 6-figure supplement 1A/
- Figure 6-figure supplement 1A/GluR1-labelled.jpg
- Figure 6-figure supplement 1A/Synapsin 1-labelled.jpg
- Figure 6-figure supplement 1A/a┬-actin-labelled.jpg
- Figure 6-figure supplement 1G/
- Figure 6-figure supplement 1G/GluR1-labelled.jpg
- Figure 6-figure supplement 1G/Rab5-labelled.jpg
- Figure 6-figure supplement 1G/Synapsin-1-labelled.jpg
- Figure 6-figure supplement 1G/VAMP2-labelled.jpg
- Figure 6-figure supplement 1G/a┬actin-labelled.jpg
